# Supplementary material for: Anti-Inflammatory Effects of Geniposidic Acid on Porphyromonas gingivalis-Induced Periodontitis in Mice
Source: Biomedicines. 2022 Dec 1;10(12):3096. doi: 10.3390/biomedicines10123096 (PMC9775215; doi:10.3390/biomedicines10123096)
Supplement: Supplementary file 1 [file biomedicines-10-03096-s001.zip]

Archive with 1 entries (1 files):
- biomedicines-2047621-supplementary.pdf
